# Supplementary material for: Why did the use of antimony-bearing alloys in Bronze Age Anatolia fall dormant after the Early Bronze Age?: A Case from Resuloğlu (Çorum, Turkey)
Source: PLoS One. 2020 Jul 16;15(7):e0234563. doi: 10.1371/journal.pone.0234563 (PMC7365396; doi:10.1371/journal.pone.0234563)
Supplement: S1 File — (XLSX) [file pone.0234563.s006.xlsx]

## Sheet: RSL_raw_CorMuseum
Excavation number	Museum Inventory number	Object type	Analysis point	Typological notes (if applicable)	Preservation Condition	weigh (in gr)	Alloy type	Cu	Sn	As	Sb	Pb	Ni	Co	Fe	Zn	Bi	Ag	Au	Total
18_1_2007	8614_1	ring	body_avg		very good	total 2.15	Cu-Ag-Au-Sb	27.3			4.22							51.96	16.6	100.08
			body_1.1					29.78			5.18							50.18	15.7	100.84
			body_1.2					29.78			5.18							50.16	15.8	100.92
			body_1.3					29.78			5.17							50.17	15.7	100.82
			body_2.1					25.19			3.87							53.27	16.9	99.23
			body_2.2					25.19			3.87							53.27	17	99.33
			body_2.3					25.19			3.87							53.27	16.9	99.23
			body_3.1					26.93			3.61							52.43	17.2	100.17
			body_3.2					26.92			3.6							52.43	17.2	100.15
			body_3.3					26.94			3.62							52.43	17.3	100.29
Ro.07/Etd.10	Etd_1088_2	earring	head, body_avg		very good	total 2,85	Cu-As-Sb	96.37		1.57	2.2	0.05	0.15		0.08			0.09	0.01	100.52
			head_1.1					95.4		1.78	3.23	0.09	0.15		0.07			0.1	0.01	100.83
			head_1.2					95.41		1.77	3.23	0.08	0.15		0.07			0.1	0.01	100.82
			head_1.3					95.4		1.78	3.23	0.1	0.15		0.07			0.1	0.01	100.84
			head_2.1					97		1.67	1.98	0.02	0.15		0.09			0.1	0.01	101.02
			head_2.2					97		1.67	1.98	0.02	0.15		0.08			0.1	0.01	101.01
			head_2.3					97		1.67	1.98	0.02	0.15		0.09			0.1	0.01	101.02
			body_1.1					96.71		1.26	1.39	0.04	0.15		0.08			0.08	0.01	99.72
			body_1.2					96.71		1.27	1.39	0.04	0.15		0.08			0.08	0.01	99.73
			body_1.3					96.72		1.25	1.39	0.04	0.15		0.08			0.08	0.01	99.72
Ro.07/Etd.18	Etd_1096_3	bead	body_avg	ring	good	<1	Cu-Sb	96.29		0.86	1.44	0.09	0.17		0.17			0.22	0.18	99.42
			body_1.1					96.5		1.1	1.78	0.1	0.15		0.17			0.24	0.18	100.22
			body_1.2					96.5		1.1	1.78	0.1	0.16		0.17			0.24	0.18	99.13
			body_1.3					96.5		1	1.78	0.1	0.15		0.17			0.24	0.18	100.12
			body_2.1					96.12		0.73	1.32	0.09	0.17		0.17			0.22	0.18	99
			body_2.2					96.13		0.74	1.32	0.09	0.17		0.17			0.23	0.18	99.03
			body_2.3					96.12		0.74	1.32	0.09	0.17		0.17			0.22	0.18	99.01
			body_3.1					96.25		1.0	1.22	0.09	0.18		0.17			0.2	0.18	98.29
			body_3.2					96.25		1.1	1.22	0.09	0.18		0.17			0.2	0.18	98.29
			body_3.3					96.25		1.1	1.22	0.09	0.18		0.17			0.2	0.18	98.29
Ro.11_8	9104	pin	shaft_avg	ball head	very good	not measured	Cu-Sb	96.27		0.24	2.05	0.15	0.01	0.03	0.73					99.48
			shaft_middle_1.1					96.32		0.28	2.05	0.15	0.01	0.03	0.73					99.57
			shaft_middle_1.2					96.32		0.26	2.05	0.15	0.01	0.03	0.71					99.53
			shaft_middle_1.3					96.32		0.26	2.05	0.15	0.01	0.03	0.73					99.55
			shaft_middle_2.1					96.22		0.22	2.05	0.15	0.01	0.03	0.74					99.42
			shaft_middle_2.2					96.22		0.22	2.05	0.15	0.01	0.03	0.74					99.42
			shaft_middle_2.3					96.22		0.22	2.05	0.15	0.01	0.03	0.74					99.42
	Etd_1243	pin	head, shaft_avg	mushroom head	shaft good; head moderate	not measured	Cu-Sb	95.5	0.03	0.9	1.19	0.16	0.01	0.03	1.74			0.05		99.61
			shaft_middle_1.1					93.77	0.03	1.11	0.8	0.16	0.01	0.02	0.24			0.07		96.21
			shaft_middle_1.2					93.76	0.03	1.11	0.8	0.16	0.01	0.02	0.24			0.06		96.19
			shaft_middle_1.3					93.77	0.03	1.11	0.8	0.16	0.01	0.02	0.24			0.06		96.2
			shaft_tip_1.1					95	0.03	0.89	1	0.15	0.01	0.03	2.17			0.05		99.33
			shaft_tip_1.2					95	0.03	0.89	1	0.15	0.01	0.03	2.17			0.05		99.33
			shaft_tip_1.3					95	0.03	0.89	1	0.15	0.01	0.03	2.17			0.05		99.33
			head_1.1					95.7	0.03	0.79	0.98	0.17	0.01	0.03	1.98			0.05		99.74
			head_1.2					95.7	0.03	0.79	0.99	0.17	0.01	0.03	1.98			0.05		99.75
			head_1.3					95.7	0.03	0.79	0.98	0.17	0.01	0.03	1.98			0.05		99.74
			head_2.1					97.53	0.04	0.81	1.98	0.16	0.01	0.03	2.57			0.03		103.16
			head_2.2					97.54	0.04	0.81	1.98	0.16	0.01	0.03	2.56			0.04		103.17
			head_2.3					97.53	0.04	0.8	1.98	0.16	0.01	0.03	2.57			0.03		103.15
	Etd_1244	pin	head, shaft	ball head	good	not measured	Cu-Sb	98.26	0.25	0.02	1.06	0.2		0.02	0.27			0.05		100.13
			shaft_middle_1.1					97.15	0.25	0.02	1.17	0.2		0.02	0.15			0.04		99
			shaft_middle_1.2					97.16	0.25	0.02	1.17	0.2		0.02	0.16			0.05		99.03
			shaft_middle_1.3					97.17	0.25	0.02	1.17	0.2		0.02	0.15			0.04		99.02
			shaft_middle_2.1					98.98	0.25	0.02	1.01	0.2		0.02	0.55			0.05		101.08
			shaft_middle_2.2					98.98	0.25	0.02	1.01	0.2		0.02	0.53			0.06		101.07
			shaft_middle_2.3					98.98	0.25	0.02	1.01	0.2		0.02	0.53			0.05		101.06
			shaft_closetotip_1.1					98.65	0.26	0.02	1	0.2		0.02	0.13			0.05		100.33
			shaft_closetotip_1.2					98.65	0.26	0.02	1	0.2		0.02	0.13			0.05		100.33
			shaft_closetotip_1.3					98.65	0.26	0.02	1	0.2		0.02	0.13			0.05		100.33
Ro.10_6	Etd_1248	pin	head, shaft_avg	spherical head	moderate	not measured	Cu-Sb	95.74	0.78	0.73	1.1	0.65		0.03	0.73			0.03	0.01	99.8
			shaft_1.1					97.43	0.67	0.83	0.23	0.45	0.01	0.02	0.77			0.04	0.01	100.46
			shaft_1.2					97.43	0.67	0.83	0.23	0.45	0.01	0.02	0.7			0.04	0.01	100.39
			shaft_1.3					97.43	0.67	0.83	0.23	0.45	0.01	0.02	0.72			0.04	0.01	100.41
			shaft_2.1					94.88	0.72	0.7	1.5	0.65		0.03	0.75			0.03	0.01	99.27
			shaft_2.2					94.88	0.73	0.7	1.5	0.65		0.03	0.75			0.03	0.01	99.28
			shaft_2.3					94.88	0.72	0.7	1.5	0.65		0.03	0.75			0.03	0.01	99.27
			head_1.1					94.91	0.95	0.66	1.58	0.85		0.03	0.7			0.03	0.01	99.72
			head_1.2					94.9	0.95	0.66	1.58	0.86		0.03	0.7			0.03	0.01	99.72
			head_1.3					94.91	0.95	0.66	1.57	0.86		0.03	0.7			0.03	0.01	99.72
Ro.10_1	Etd_1260	pin	shaft_avg	twin spiral head	btw good-moderate	not measured	Cu-As-Sb; high Fe	91.02	0.01	1.76	1.45	0.02		0.06	4.8			0.09	0.03	99.24
			shaft_1.1					90.41	0.01	1.58	1.98	0.02		0.06	4.8			0.09	0.03	98.98
			shaft_1.2					90.42	0.01	1.58	1.98	0.02		0.06	4.8			0.09	0.03	98.99
			shaft_1.3					90.41	0.01	1.59	1.98	0.02		0.06	4.8			0.09	0.03	98.99
			shaft_2.1					90.87	0.01	1.67	1.26	0.02		0.05	4.8			0.09	0.03	98.8
			shaft_2.2					90.87	0.01	1.67	1.26	0.02		0.05	4.8			0.09	0.03	98.8
			shaft_2.3					90.87	0.01	1.68	1.26	0.02		0.05	4.8			0.09	0.03	98.81
			shaft_3.1					91.78	0.01	2.03	1.11	0.02		0.07	4.7			0.09	0.03	99.84
			shaft_3.2					91.77	0.01	2.03	1.11	0.02		0.07	4.7			0.09	0.03	99.83
			shaft_3.3					91.78	0.01	2.03	1.11	0.02		0.07	4.7			0.09	0.03	99.84
Ro.11_8	Etd_1276	pin	head, shaft_avg	ball head	shaft moderate; head btw moderate-poor	not measured	Cu-Sb	97.39	0.01	0.35	1.22	0.01		0.01	0.57			0.08	0.01	99.65
			shaft_middle.1					97.51	0.01	0.28	1.57	0.01		0.01	0.61			0.09	0.01	100.1
			shaft_middle.2					97.5	0.01	0.28	1.57	0.01		0.01	0.61			0.09	0.01	100.09
			shaft_middle.3					97.51	0.01	0.28	1.57	0.01		0.01	0.61			0.09	0.01	100.1
			shaft_tip_1.1					97	0.01	0.24	1.58	0.01		0.01	0.59			0.08	0.01	99.53
			shaft_tip_1.2					97.1	0.01	0.24	1.58	0.01		0.01	0.59			0.08	0.01	99.63
			shaft_tip_1.3					97	0.01	0.24	1.58	0.01		0.01	0.59			0.08	0.01	99.53
			head_1.1					97.62	0.02	0.53	0.51	0.01		0.01	0.51			0.07	0.01	99.29
			head_1.2					97.62	0.02	0.53	0.51	0.01		0.01	0.51			0.07	0.01	99.29
			head_1.3					97.62	0.02	0.53	0.51	0.01		0.01	0.51			0.07	0.01	99.29
Ro.11_30	Etd_1305_1	earring	head_shaft_avg	mushroom head	good	not measured	Cu-Sb	94.64	0.94	0.05	2.5	0.55		0.04				0.16	0.03	98.91
			head_1.1					96.87	0.81	0.07	0.26	0.88		0.03				0.02	0.01	98.95
			head_1.2					96.88	0.8	0.07	0.26	0.88		0.03				0.02	0.01	98.95
			head_1.3					96.88	0.8	0.07	0.26	0.88		0.03				0.02	0.01	98.95
			shaft_1.1					93.67	1.12	0.04	3.35	0.38		0.04				0.23	0.03	98.86
			shaft_1.2					93.57	1.1	0.04	3.35	0.38		0.04				0.23	0.04	98.75
			shaft_1.3					93.67	1.1	0.04	3.35	0.38		0.04				0.23	0.03	98.84
			shaft_2.1					93.38	0.89	0.04	3.89	0.39		0.04				0.23	0.05	98.91
			shaft_2.2					93.48	0.9	0.04	3.89	0.39		0.04				0.23	0.04	99.01
			shaft_2.3					93.38	0.9	0.04	3.89	0.39		0.04				0.23	0.05	98.92
Ro.11_30	Etd_1305_2	earring	shaft_avg	mushroom head	good	not measured	Cu-Sn-Sb	89.18	1.45	0.03	5.77	1.12		0.04				0.43	0.13	98.15
			shaft_1.1					90.16	1.57	0.03	5.71	1.37		0.04				0.51	0.14	99.53
			shaft_1.2					90.2	1.57	0.03	5.71	1.37		0.04				0.51	0.14	99.57
			shaft_1.3					90.2	1.57	0.03	5.71	1.37		0.04				0.51	0.14	99.57
			shaft_2.1					89.2	1.23	0.03	5.83	1.18		0.04				0.39	0.13	98.03
			shaft_2.2					89.2	1.23	0.03	5.83	1.18		0.04				0.39	0.13	98.03
			shaft_2.3					89.2	1.23	0.03	5.83	1.18		0.04				0.39	0.13	98.03
			shaft_3.1					88.18	1.55	0.03	5.77	0.81		0.04				0.39	0.13	96.9
			shaft_3.2					88.15	1.55	0.03	5.77	0.81		0.04				0.39	0.13	96.87
			shaft_3.3					88.15	1.55	0.03	5.77	0.81		0.04				0.39	0.13	96.87
